# Supplementary material for: Resveratrol-Based Carbamates as Selective Butyrylcholinesterase Inhibitors: Design, Synthesis, Computational Study and Biometal Complexation Capability
Source: Molecules. 2025 Jan 15;30(2):316. doi: 10.3390/molecules30020316 (PMC11767309; doi:10.3390/molecules30020316)
Supplement: Supplementary file 1 [file molecules-30-00316-s001.zip]

Archive with 1 entries (1 files):
- molecules-3346430-supplementary.pdf
